# Supplementary material for: Resting-State EEG Alpha Asymmetry as a Potential Marker of Clinical Features in Parkinson’s Disease
Source: J Pers Med. 2025 Jul 4;15(7):291. doi: 10.3390/jpm15070291 (PMC12296173; doi:10.3390/jpm15070291)
Supplement: Supplementary file 1 [file jpm-15-00291-s001.zip]

Archive with 1 entries (1 files):
- jpm-3710541-supplementary.pdf
